# Supplementary material for: Antioxidant and Cytotoxic Potential of Carlina vulgaris Extract and Bioactivity-Guided Isolation of Cytotoxic Components
Source: Antioxidants (Basel). 2023 Sep 1;12(9):1704. doi: 10.3390/antiox12091704 (PMC10525758; doi:10.3390/antiox12091704)
Supplement: Supplementary file 1 [file antioxidants-12-01704-s001.zip]

Archive with 1 entries (1 files):
- antioxidants-2579159-supplementary.pdf
